# Supplementary material for: A Soft Mechanoluminescent Skin for High‐Resolution Optical Tactile Sensing in Human–Machine Interaction
Source: Adv Sci (Weinh). 2026 May 5;13(42):e75507. doi: 10.1002/advs.75507 (PMC13335551; doi:10.1002/advs.75507)
Supplement: Supplementary file 2 — Supporting File 2: advs75507‐sup‐0002‐MovieS1‐S6.zip. [file ADVS-13-e75507-s001.zip]

Archive with 6 entries (6 files):
- movie s1.mp4
- movie s2.mp4
- movie s3.mp4
- movie s4.mp4
- movie s5.mp4
- movie s6.mp4
